# Supplementary material for: A rapid, multiplex digital PCR assay to detect gene variants and fusions in non‐small cell lung cancer
Source: Mol Oncol. 2023 Oct 4;17(11):2221–34. doi: 10.1002/1878-0261.13523 (PMC10620117; doi:10.1002/1878-0261.13523)
Supplement: Supplementary file 1 — Fig. S1. Multiplex digital PCR assay layout by instrument color channel. Fig. S2. Example multiplex digital PCR scatterplot for negative controls. Fig. S3. (A) Visualization of ROX reference dye variability across digital PCR arrays. (B) Passive reference dye quality control threshold. Fig. S4. Synthetic titration data for RET, ALK, and ROS1 with amplitude modulation chemistry and commercially available kit chemistry. Table S1. Assay layout for the three well multiplex NSCLC dPCR assay inclusive for 12 SNV and indel variants, 14 fusion variants, and MET exon 14 skipping. Table S2. Clinical sample metadata. Table S3. Fusion gBlock Sequences for in vitro transcription of synthetic RNA fusion molecules. Table S4. (A) Assay primer sequences. (B) Assay probe sequences. Table S5. Oligonucleotide primer–probe composition for amplitude modulation assay. Table S6. Design of contrived DNA and RNA sample experiments. Table S7. Optimized ROC thresholds of the target to the in‐well positive control. Table S8. Clinical sample molecular data. Table S9. The RNA fusion amplitude modulation assay benchmarks against a fusion RNA reference mix. Table S10. (A) Clinical sample results comparing dPCR to NGS. (B) Digital PCR can provide results where sequencing has gaps. [file MOL2-17-2221-s001.zip]

Archive with 6 entries (6 files):
- Supplementary Figures and Tables.pdf
- __MACOSX/._Supplementary Figures and Tables.pdf
- Table_S2_Clinical_Sample_Metadata.xlsx
- __MACOSX/._Table_S2_Clinical_Sample_Metadata.xlsx
- Table_S8_Clinical_Sample_Molecular_Data.xlsx
- __MACOSX/._Table_S8_Clinical_Sample_Molecular_Data.xlsx
