# Supplementary material for: A rapid, multiplex digital PCR assay to detect gene variants and fusions in non‐small cell lung cancer
Source: Mol Oncol. 2023 Oct 4;17(11):2221–34. doi: 10.1002/1878-0261.13523 (PMC10620117; doi:10.1002/1878-0261.13523)
Supplement: Supplementary file 1 — Fig. S1. Multiplex digital PCR assay layout by instrument color channel. Fig. S2. Example multiplex digital PCR scatterplot for negative controls. Fig. S3. (A) Visualization of ROX reference dye variability across digital PCR arrays. (B) Passive reference dye quality control threshold. Fig. S4. Synthetic titration data for RET, ALK, and ROS1 with amplitude modulation chemistry and commercially available kit chemistry. Table S1. Assay layout for the three well multiplex NSCLC dPCR assay inclusive for 12 SNV and indel variants, 14 fusion variants, and MET exon 14 skipping. Table S2. Clinical sample metadata. Table S3. Fusion gBlock Sequences for in vitro transcription of synthetic RNA fusion molecules. Table S4. (A) Assay primer sequences. (B) Assay probe sequences. Table S5. Oligonucleotide primer–probe composition for amplitude modulation assay. Table S6. Design of contrived DNA and RNA sample experiments. Table S7. Optimized ROC thresholds of the target to the in‐well positive control. Table S8. Clinical sample molecular data. Table S9. The RNA fusion amplitude modulation assay benchmarks against a fusion RNA reference mix. Table S10. (A) Clinical sample results comparing dPCR to NGS. (B) Digital PCR can provide results where sequencing has gaps. [file MOL2-17-2221-s001.zip › Table_S2_Clinical_Sample_Metadata.xlsx]

## Sheet: FFPE
	Product Description	Age at Collection	Gender	Ethnicity	Primary Diagnosis	Harvest Site	Tumor Tissue Type	Time in Block	Overall Treatment Status	Overall Stage	Tumor	Node	Metastasis	Tumor %	Necrosis %	Tissue Size X	Tissue Size Y	Tumor Size X (mm)	Tumor Size Y (mm)	Approx Tumor Enriched Area (mm2)
6764-JS-0001	Non Small Cell Lung Cancer (Exon 19 del)	57	Female	Asian	Adenocarcinoma	Lung	primary	2020	none (treatment-naive)	IA2	T1b	N0	M0
6764-JS-0002	Non Small Cell Lung Cancer (Exon 19 del)	58	Female	Asian	Adenocarcinoma	Lung	primary	2020	none (treatment-naive)	IB	T2a	N0	M0
6764-JS-0003	Non Small Cell Lung Cancer (Exon 19 del)	71	Male	Asian	Adenocarcinoma	Lung	primary	2020	none (treatment-naive)	IA3	T1c	N0	M0
6764-JS-0004	Non Small Cell Lung Cancer (Exon 19 del)	58	Male	Asian	Adenocarcinoma	Lung	primary	2020	none (treatment-naive)	IA2	T1b	N0	M0
6764-JS-0005	Non Small Cell Lung Cancer (Exon 19 del)	47	Female	Asian	Adenocarcinoma	Lung	primary	2020	none (treatment-naive)	IA2	T1b	N0	M0
6764-JS-0006	Non Small Cell Lung Cancer (Exon 19 del)	75	Male	Asian	Adenocarcinoma	Lung	primary	2020	none (treatment-naive)	IA2	T1b	N0	M0
6764-JS-0007	Non Small Cell Lung Cancer (Exon 19 del)	61	Male	Asian	Adenocarcinoma	Lung	primary	2020	none (treatment-naive)	IA2	T1b	N0	M0
6764-JS-0008	Non Small Cell Lung Cancer (Exon 19 del)	69	Male	Asian	Adenocarcinoma	Lung	primary	2020	none (treatment-naive)	IA3	T1c	N0	M0
6764-JS-0009	Non Small Cell Lung Cancer (Exon 19 del)	58	Female	Asian	Adenocarcinoma	Lung	primary	2020	none (treatment-naive)	IA3	T1c	N0	M0
6764-JS-0010	Non Small Cell Lung Cancer (Exon 19 del)	56	Female	Asian	Adenocarcinoma	Lung	primary	2020	none (treatment-naive)	IIA	T2b	N0	M0
6764-JS-0011	Non Small Cell Lung Cancer (Exon 19 del)	57	Female	Asian	Adenocarcinoma	Lung	primary	2020	none (treatment-naive)	IB	T2a	N0	M0
6764-JS-0012	Non Small Cell Lung Cancer (Exon 19 del)	58	Female	Asian	Adenocarcinoma	Lung	primary	2020	none (treatment-naive)	IA3	T1c	N0	M0
6764-JS-0013	Non Small Cell Lung Cancer (Exon 19 del)	71	Male	Asian	Adenocarcinoma	Lung	primary	2020	none (treatment-naive)	IB	T2a	N0	M0
6764-JS-0014	Non Small Cell Lung Cancer (Exon 19 del)	58	Male	Asian	Adenocarcinoma	Lung	primary	2020	none (treatment-naive)	IA2	T1b	N0	M0
6764-JS-0015	Non Small Cell Lung Cancer (Exon 19 del)	47	Female	Asian	Adenocarcinoma	Lung	primary	2020	none (treatment-naive)	IA3	T1c	N0	M0
6764-JS-0046	Lung, NSCLC, FFPE w/Standard Data	47	Male		Lung Cancer, Adenocarcinoma	Lymph Node	Metastatic	2/27/2004	Unknown (Reviewed)	III-B	TX	N3	MX	100	0	16	10	16	10	125.7
6764-JS-0047	Lung, NSCLC, FFPE w/Standard Data	42	Female		Lung Cancer, Spindle Cell	Lung, Right Middle Lobe	Indeterminate	2/21/2003	Pre Tx	III-B	T4	N1	M0	95	5	18	12	18	10	141.4
6764-JS-0048	Lung, NSCLC, FFPE w/Standard Data	72	Male	Unknown	Lung Cancer, Adenosquamous Carcinoma	Lymph Node	Metastatic	8/17/1995	Unknown (Reviewed)	III-A	T3	N1	MX	90	5	18	12	18	10	141.4
6764-JS-0049	Lung, NSCLC, FFPE w/Standard Data		Female		Lung Cancer	Lymph Node	Metastatic	5/23/2003	Pre Tx	III-A	T2	N2	M0	90	5	19	11	19	11	164.1
6764-JS-0050	Lung, NSCLC, FFPE w/Standard Data	42	Female		Lung Cancer, Spindle Cell	Lung, Right Middle Lobe	Primary	2/21/2003	Pre Tx	III-B	T4	N1	M0	85	5	15	10	12	10	94.2
6764-JS-0051	Lung, NSCLC, FFPE w/Standard Data	62	Male		Lung Cancer, Adenocarcinoma	Lymph Node	Metastatic	3/10/2005	Unknown (Reviewed)	III-A	T3	N2	MX	70	10	16	7	16	7	88
6764-JS-0052	Lung, NSCLC, FFPE w/Standard Data^	78	Male	Unknown	Lung Cancer, Adenocarcinoma	Lymph Node	Metastatic	3/7/1996	Unknown (Reviewed)	III	T2	Nx	M1b	90	0	19	13	15	11	129.6
6764-JS-0053	Lung, NSCLC, FFPE w/Standard Data	82	Male	Unknown	Lung Cancer, Adenosquamous Carcinoma	Lymph Node	Metastatic	8/13/2003	Unknown (Reviewed)	III-A	T2	N2	M0	75	10	18	12	12	8	75.4
6764-JS-0054	Lung, NSCLC, FFPE w/Standard Data	63	Male	Unknown	Lung Cancer, Squamous Cell Carcinoma	Lymph Node	Metastatic	4/8/1995	Unknown (Reviewed)	III-A	T2	N2	MX	100	10	18	9	18	9	127.2
6764-JS-0055	Lung, NSCLC, FFPE w/Standard Data	66	Male	Unknown	Lung Cancer, Adenocarcinoma	Lymph Node	Metastatic	8/11/1998	Unknown (Reviewed)	III	T2	N2	MX	75	2	15	10	10	8	62.8
6764-JS-0056	Lung, NSCLC, FFPE w/Standard Data				Lung Cancer, Adenocarcinoma	Lymph Node	Metastatic	8/14/2006	Unknown (Reviewed)	III-A	TX	N2	MX	70	0	16	6	16	6	75.4
6764-JS-0057	Lung, NSCLC, FFPE w/Standard Data	67	Male	Unknown	Lung Cancer, Adenosquamous Carcinoma	Lymph Node	Metastatic	4/6/1999	Unknown (Reviewed)	III-A	Tx	N2	M(n/a)	80	10	12	10	9	8	56.5
6764-JS-0058	Lung, NSCLC, FFPE w/Standard Data@			Unknown	Lung Cancer, Undefined	Lung, Right Lower Lobe	Primary	8/31/1994	Unknown (Reviewed)	III-A	T3	N1	MX	99	1	20	15	20	14	219.9
6764-JS-0059	Lung, NSCLC, FFPE w/Standard Data		Male		Lung Cancer, Adenocarcinoma	Lung, Pleura	Metastatic	5/19/2006	Unknown (Reviewed)	IV	T3	Nx	M1a	80	0	18	5	18	5	70.7
6764-JS-0060	Lung, NSCLC, FFPE w/Standard Data#			Unknown	Lung Cancer, Undefined	Lung, Left	Primary	8/6/1994	Unknown (Reviewed)	III-A	T3	N2	MX	75	0	15	15	13	11	112.3
6764-JS-0061	Lung, NSCLC, FFPE w/Standard Data@			Unknown	Lung Cancer, Undefined	Lung, Right Lower Lobe	Primary	8/31/1994	Unknown (Reviewed)	III-A	T3	N1	MX	99	1	20	15	20	14	219.9
6764-JS-0062	Lung, NSCLC, FFPE w/Standard Data				Lung Cancer, Squamous Cell Carcinoma	Lung, NOS	Primary	11/30/2006	Unknown (Reviewed)	IV	T4	N0	M1	60	20	24	19	24	18	339.3
6764-JS-0063	Lung, NSCLC, FFPE w/Standard Data	66	Male	Unknown	Lung Cancer, Adenocarcinoma	Lymph Node	Metastatic	8/11/1998	Unknown (Reviewed)	III	T2	N2	MX	70	0	22	9	15	8	94.2
6764-JS-0064	Lung, NSCLC, FFPE w/Standard Data***			Unknown	Lung Cancer, Undefined	Lymph Node	Metastatic	7/19/1994	Unknown (Reviewed)	III-B	TX	N3	MX	95	0	10	10	10	10	78.5
6764-JS-0065	Lung, NSCLC, FFPE w/Standard Data				Lung Cancer, Adenocarcinoma	Lymph Node	Metastatic	8/14/2006	Unknown (Reviewed)	III-A	TX	N2	MX	60	0	16	14	14	13	142.9
6764-JS-0066	Lung, NSCLC, FFPE w/Standard Data				Lung Cancer, Undefined	Lung, NOS	Primary	6/15/2006	Unknown (Reviewed)	III-A	T1b	N2	M0	70	0	19	12	13	12	122.5
6764-JS-0067	Lung, NSCLC, FFPE w/Standard Data***			Unknown	Lung Cancer, Undefined	Lymph Node	Metastatic	7/19/1994	Unknown (Reviewed)	III-B	TX	N3	MX	95	0	10	10	10	10	78.5
6764-JS-0068	Lung, NSCLC, FFPE w/Standard Data			Unknown	Lung Cancer, Undefined	Lymph Node	Metastatic	10/21/1994	Unknown (Reviewed)	III-A	T2a	N2	M0	65	20	15	15	15	9	106
6764-JS-0069	Lung, NSCLC, FFPE w/Standard Data		Female		Lung Cancer	Lymph Node	Metastatic	5/23/2003	Pre Tx	III-A	T2	N2	M0	90	0	11	10	11	10	86.4
6764-JS-0070	Lung, NSCLC, FFPE w/Standard Data	83	Female		Lung Cancer, Adenosquamous Carcinoma	Lung, NOS	Primary	3/28/2005	Pre Tx	III-A	T1b	N2	MX	60	1	24	13	20	13	204.2
6764-JS-0071	Lung, NSCLC, FFPE w/Standard Data^	78	Male	Unknown	Lung Cancer, Adenocarcinoma	Lymph Node	Metastatic	3/7/1996	Unknown (Reviewed)	III	T2	Nx	M1b	85	0	20	11
6764-JS-0072	Lung, NSCLC, FFPE w/Standard Data			Unknown	Lung Cancer, Undefined	Lymph Node	Metastatic	2/7/1994	Unknown (Reviewed)	III-A	T1b	N2	M0	90	0	15	9	10	10	78.5
6764-JS-0073	Lung, NSCLC, FFPE w/Standard Data***			Unknown	Lung Cancer, Undefined	Lymph Node	Metastatic	7/19/1994	Unknown (Reviewed)	III-B	TX	N3	MX	95	0	10	10
6764-JS-0074	Lung, NSCLC, FFPE w/Standard Data		Female	Unknown	Lung Cancer, Adenocarcinoma	Lymph Node	Metastatic	12/10/2001	Unknown (Reviewed)	III-A	T2a	N2	MX	70	0	17	6	12	6	56.5
6764-JS-0075	Lung, NSCLC, FFPE w/Standard Data#			Unknown	Lung Cancer, Undefined	Lung, Left	Primary	8/6/1994	Unknown (Reviewed)	III-A	T3	N2	MX	75	0	15	11	11	8	69.1
6764-JS-0076	Lung, NSCLC, FFPE w/Standard Data		Female	Unknown	Lung Cancer, Squamous Cell Carcinoma	Lung, NOS	Primary	1/1/2001	Unknown (Reviewed)	III-A	T2	N2	MX	60	0	20	15	14	13	142.9
6764-JS-0077	Lung, Large Cell, FFPE w/Standard Data				Lung Cancer, Large Cell	Lung, NOS	Primary	9/11/2006	Unknown (Reviewed)	III-A	T3	N1	MX	80	5	23	21	20	21	329.9
6764-JS-0078	Lung, Large Cell, FFPE w/Standard Data				Lung Cancer, Large Cell	Lymph Node	Metastatic	3/13/2006	Unknown (Reviewed)	III-A	T1b	N2	MX	80	0	23	17	23	17	307.1
6764-JS-0079	Lung, Large Cell, FFPE w/Standard Data				Lung Cancer, Large Cell	Lung, Right	Primary	4/7/2006	Unknown (Reviewed)	III-A	T2b	N2	Mx	80	20	27	20	27	18	381.7
6764-JS-0080	Lung, Large Cell, FFPE w/Standard Data				Lung Cancer, Large Cell	Lung, NOS	Primary	2006-09-11	Unknown (Reviewed)	III-A	T3	N1	MX	80	5	23	21	20	21	329.9
6764-JS-0081	Lung, Large Cell, FFPE w/Standard Data	75	Male		Lung Cancer, Large Cell	Lymph Node	Metastatic	7/17/2003	Unknown (Reviewed)	III-A	T3	N1	MX	75	0	25	22	20	20	314.2
6764-JS-0082	NSCLC, FFPE w/Standard Data (KRAS+)**	73	Male	Unknown	Lung Cancer, Adenocarcinoma/Bronchioloalveolar	Lung, Right	Primary	9/18/2001	Unknown (Reviewed)	III-B	T4	N2	MX	90	0	20	8	19	8	119.4
6764-JS-0083	NSCLC, FFPE w/Standard Data (KRAS+)**	73	Male	Unknown	Lung Cancer, Adenocarcinoma/Bronchioloalveolar	Lung, Right	Primary	9/18/2001	Unknown (Reviewed)	III-B	T4	N2	MX	90	0	19	11	19	9	134.3
6764-JS-0084	NSCLC, FFPE w/Standard Data (KRAS+)**	73	Male	Unknown	Lung Cancer, Adenocarcinoma/Bronchioloalveolar	Lung, Right	Primary	9/18/2001	Unknown (Reviewed)	III-B	T4	N2	MX	95	0	15	15
6764-JS-0085	NSCLC, FFPE w/Standard Data (KRAS+)*		Female	Unknown	Lung Cancer, Adenocarcinoma/Bronchioloalveolar	Lung, Left Lower Lobe	Primary	4/18/2001	Unknown (Reviewed)	III-A	T4	N0	MX	99	0	21	16	21	16	263.9
6764-JS-0086	NSCLC, FFPE w/Standard Data (KRAS+)*		Female	Unknown	Lung Cancer, Adenocarcinoma/Bronchioloalveolar	Lung, Left Lower Lobe	Primary	4/18/2001	Unknown (Reviewed)	III-A	T4	N0	MX	90	2	22	13	22	12	207.3
6764-JS-0087	NSCLC, FFPE w/Standard Data (EGFR-/KRAS-)	69	Female	Unknown	Lung Cancer, Adenocarcinoma/Bronchioloalveolar	Lung, Right Upper Lobe	Primary	9/12/1995	Unknown (Reviewed)	III-A	T2	N2	M(n/a)	65	0	18	13	15	10	117.8
6764-JS-0088	NSCLC, FFPE w/Standard Data (EGFR-/KRAS-)	69	Female	Unknown	Lung Cancer, Adenocarcinoma	Lung, Left Upper Lobe	Primary	4/17/2000	Unknown (Reviewed)	III-A	T3	N1	MX	90	10	20	10	15	14	164.9
6764-JS-0089	Lung, Large Cell, FFPE w/Standard Data				Lung Cancer, Large Cell	Lung, NOS	Primary	2006-02-06	Unknown (Reviewed)	III-A	T4	N1	MX	80	10	22	20	22	17	293.7
6764-JS-0090	Lung, NSCLC, FFPE w/Standard Data	61	Male	Non-Hispanic	Lung Cancer, Adenocarcinoma	Lung, Pleura	Metastatic	2006-02-28	Unknown (Reviewed)	IV	TX	NX	M1a	60	0	15	10	7	10	55
DH-EGFR-10	Lung, NSCLC, FFPE				Lung Cancer, Adenocarcinoma			15 days
DH-EGFR-12	Lung, NSCLC, FFPE				Lung Cancer, Adenocarcinoma			11 days
DH-EGFR-14	Lung, NSCLC, FFPE				Lung Cancer, Adenocarcinoma			9 days
DH-EGFR-16	Lung, NSCLC, FFPE				Lung Cancer, Adenocarcinoma			11 days
DH-EGFR-18	Lung, NSCLC, FFPE				Lung Cancer, Adenocarcinoma			7 days
DH-EGFR-2	Lung, NSCLC, FFPE				Lung Cancer, Adenocarcinoma			5 days
DH-EGFR-20	Lung, NSCLC, FFPE				Lung Cancer, Adenocarcinoma			11 days
DH-EGFR-22	Lung, NSCLC, FFPE				Lung Cancer, Adenocarcinoma			7 days
DH-EGFR-24	Lung, NSCLC, FFPE				Lung Cancer, Adenocarcinoma			14 days
DH-EGFR-26	Lung, NSCLC, FFPE				Lung Cancer, Adenocarcinoma			14 days
DH-EGFR-28	Lung, NSCLC, FFPE				Lung Cancer, Adenocarcinoma			5 days
DH-EGFR-30	Lung, NSCLC, FFPE				Lung Cancer, Adenocarcinoma			7 days
DH-EGFR-32	Lung, NSCLC, FFPE				Lung Cancer, Adenocarcinoma			22 days
DH-EGFR-34	Lung, NSCLC, FFPE				Lung Cancer, Adenocarcinoma			13 days
DH-EGFR-36	Lung, NSCLC, FFPE				Lung Cancer, Adenocarcinoma			7 days
DH-EGFR-38	Lung, NSCLC, FFPE				Lung Cancer, Adenocarcinoma			6 days
DH-EGFR-4	Lung, NSCLC, FFPE				Lung Cancer, Adenocarcinoma			21 days
DH-EGFR-40	Lung, NSCLC, FFPE				Lung Cancer, Adenocarcinoma			5 days
DH-EGFR-42	Lung, NSCLC, FFPE				Lung Cancer, Adenocarcinoma			12 days
DH-EGFR-44	Lung, NSCLC, FFPE				Lung Cancer, Adenocarcinoma			5 days
DH-EGFR-46	Lung, NSCLC, FFPE				Lung Cancer, Adenocarcinoma			14 days
DH-EGFR-48	Lung, NSCLC, FFPE				Lung Cancer, Adenocarcinoma			7 days
DH-EGFR-50	Lung, NSCLC, FFPE				Lung Cancer, Adenocarcinoma			13 days
DH-EGFR-6	Lung, NSCLC, FFPE				Lung Cancer, Adenocarcinoma			9 days
DH-EGFR-8	Lung, NSCLC, FFPE				Lung Cancer, Adenocarcinoma			9 days
