# Supplementary material for: A rapid, multiplex digital PCR assay to detect gene variants and fusions in non‐small cell lung cancer
Source: Mol Oncol. 2023 Oct 4;17(11):2221–34. doi: 10.1002/1878-0261.13523 (PMC10620117; doi:10.1002/1878-0261.13523)
Supplement: Supplementary file 1 — Fig. S1. Multiplex digital PCR assay layout by instrument color channel. Fig. S2. Example multiplex digital PCR scatterplot for negative controls. Fig. S3. (A) Visualization of ROX reference dye variability across digital PCR arrays. (B) Passive reference dye quality control threshold. Fig. S4. Synthetic titration data for RET, ALK, and ROS1 with amplitude modulation chemistry and commercially available kit chemistry. Table S1. Assay layout for the three well multiplex NSCLC dPCR assay inclusive for 12 SNV and indel variants, 14 fusion variants, and MET exon 14 skipping. Table S2. Clinical sample metadata. Table S3. Fusion gBlock Sequences for in vitro transcription of synthetic RNA fusion molecules. Table S4. (A) Assay primer sequences. (B) Assay probe sequences. Table S5. Oligonucleotide primer–probe composition for amplitude modulation assay. Table S6. Design of contrived DNA and RNA sample experiments. Table S7. Optimized ROC thresholds of the target to the in‐well positive control. Table S8. Clinical sample molecular data. Table S9. The RNA fusion amplitude modulation assay benchmarks against a fusion RNA reference mix. Table S10. (A) Clinical sample results comparing dPCR to NGS. (B) Digital PCR can provide results where sequencing has gaps. [file MOL2-17-2221-s001.zip › Table_S8_Clinical_Sample_Molecular_Data.xlsx]

## Sheet: FFPE_DNA
Sample_ID	dPCR_Results	VAF	ONC1_L858R_copy	ONC1_T790M_copy	ONC1_DEL_copy	ONC1_BRAF_copy	ONC1_G719S_copy	ONC1_Insertion_copy	ONC1_Exon2_copy	ONC2_KRAS_copy	ONC2_HER2_copy	ONC2_S768I_copy	ONC2_L861Q_copy	ONC2_Exon2_copy	ONC1_Invalid	ONC1_Ref_CV	ONC1_QNS	intruth.x	ONC2_Invalid	ONC2_Ref_CV	ONC2_QNS	intruth.y	DNA_NGS_read_pairs	DNA_NGS_Result	NGS_supporting_reads	NGS_MAF	EGFR_Exon_2_read_depth	DNA_NGS_Result_Valid
6764-JS-0001	EGFR E746_A750del	0.458	0	27	25307.6	0	0	0	55256.9	1	0	0	0	58710.6	FALSE	0.0800763	FALSE	TRUE	FALSE	0.0842271	FALSE	TRUE	27981111	COSM6223	5522	0.46	2708	VALID
6764-JS-0002	EGFR E746_A750del	0.22	5	6	11300.3	0	11	0	51335.7	0	0	0	0	54087.9	FALSE	0.0748641	FALSE	TRUE	FALSE	0.0814962	FALSE	TRUE	38562738	COSM6223	12304	0.19	754	VALID
6764-JS-0003	None Detected		0	0	5	4	13	1	8349.5	0	0	0	11	8397.6	FALSE	0.0710521	FALSE	TRUE	FALSE	0.0799343	FALSE	TRUE	40453718	COSM24433	3856	0.02	1382	VALID
6764-JS-0004	EGFR E746_A750del	0.342	0	0	23123	0	0	0	67675.5	2	0	0	0	48986.3	FALSE	0.0830402	FALSE	FALSE	FALSE	0.0841294	FALSE	FALSE	39375657	Coverage gaps	NA	NA	454	INVALID
6764-JS-0005	EGFR E746_A750del	0.761	0	0	54947.4	0	0	0	72163.9	0	0	0	0	105261	FALSE	0.0739894	FALSE	FALSE	FALSE	0.0749608	FALSE	FALSE	33061518	Coverage gaps	NA	NA	1969	INVALID
6764-JS-0006	None Detected		0	2	3	3	7	1	3706	1	0	0	0	3618.7	FALSE	0.0752917	FALSE	TRUE	FALSE	0.0832847	FALSE	TRUE	21309754	COSM24433	803	0.3	821	VALID
6764-JS-0007	None Detected		23	0	0	8	36	1	27134.7	1	0	0	0	32114.1	FALSE	0.0721994	FALSE	TRUE	FALSE	0.0935969	FALSE	TRUE	39821482	COSM12369*	6862	0.21	3864	VALID
6764-JS-0008	None Detected		20	5	0	9	17	1	26596.3	1	0	0	0	31144.3	FALSE	0.0786641	FALSE	TRUE	FALSE	0.0794757	FALSE	TRUE	35259882	COSM12369*	11167	0.28	6150	VALID
6764-JS-0009	None Detected		20	0	0	12	65.1	0	27579.6	0	0	0	0	32836.7	FALSE	0.0697343	FALSE	TRUE	FALSE	0.0830066	FALSE	TRUE	37156347	COSM12369*	4723	0.5	67	VALID
6764-JS-0010	None Detected		13	0	0	6	82.2	1	19592.1	0	0	0	0	22477.6	FALSE	0.0737188	FALSE	FALSE	FALSE	0.0813518	FALSE	FALSE	NA	QNS	NA	NA	0	DNA QNS
6764-JS-0011	EGFR E746_A750del	0.735	0	0	44567.7	0	0	0	60645	0	0	0	0	98248.8	FALSE	0.072509	FALSE	FALSE	FALSE	0.0785337	FALSE	FALSE	38902856	Coverage gaps	NA	NA	16	INVALID
6764-JS-0012	EGFR E746_A750del	0.237	0	0	14147.7	0	0	0	59701	0	0	0	0	59047.3	FALSE	0.0733122	FALSE	FALSE	FALSE	0.0778888	FALSE	FALSE	41040132	Coverage gaps	NA	NA	549	INVALID
6764-JS-0013	None Detected		0	4	18	4	8	0	8094	0	0	0	0	8987.7	FALSE	0.0765808	FALSE	FALSE	FALSE	0.0909516	FALSE	FALSE	46256085	Coverage gaps	NA	NA	1	INVALID
6764-JS-0014	EGFR T790M EGFR E746_A750del Invalid ONC2	0.004 0.258	0	143.5	9157.5	0	3	0	35451.8	288	0	0	0	34197.9	FALSE	0.0847835	FALSE	FALSE	TRUE	0.161117	FALSE	FALSE	48942289	Coverage gaps	NA	NA	119	INVALID
6764-JS-0015	EGFR E746_A750del	0.734	0	0	36993.4	0	0	0	50424.2	0	0	0	0	99242	FALSE	0.0784473	FALSE	TRUE	FALSE	0.0726375	FALSE	TRUE	37213830	COSM6223	1736	0.49	2317	VALID
6764-JS-0046	QNS1 QNS2 Invalid ONC1		0	0	6	0	15	0	259.6	1	0	0	0	428.5	TRUE	0.138666	TRUE	FALSE	FALSE	0.0772586	TRUE	FALSE	NA	QNS	NA	NA	NA	DNA QNS
6764-JS-0047	QNS1 QNS2		0	0	0	1	0	0	843.1	0	0	0	0	881.7	FALSE	0.0850309	TRUE	FALSE	FALSE	0.088354	TRUE	FALSE	NA	QNS	NA	NA	NA	DNA QNS
6764-JS-0048	None Detected		0	0	0	0	0	0	49372.6	0	0	0	0	17292.4	FALSE	0.072187	FALSE	TRUE	FALSE	0.111807	FALSE	TRUE	71704465	Not detected	NA	NA	2317	VALID
6764-JS-0049	None Detected		0	1	0	0	0	0	1240.8	0	0	0	0	1312.2	FALSE	0.078412	FALSE	FALSE	FALSE	0.0863116	FALSE	FALSE	NA	QNS	NA	NA	NA	DNA QNS
6764-JS-0050	QNS1 QNS2		0	0	0	0	0	0	481.6	0	0	0	0	372.4	FALSE	0.0850381	TRUE	FALSE	FALSE	0.0898715	TRUE	FALSE	NA	QNS	NA	NA	NA	DNA QNS
6764-JS-0051	QNS1 QNS2		1	0	0	0	0	0	0	1	0	0	0	0	FALSE	0.114022	TRUE	FALSE	FALSE	0.108199	TRUE	FALSE	NA	QNS	NA	NA	NA	DNA QNS
6764-JS-0052	QNS1 QNS2 Invalid ONC1		0	0	0	0	0	0	7	0	0	0	0	0	TRUE	0.180007	TRUE	TRUE	FALSE	0.103245	TRUE	TRUE	70972151	Coverage gaps	NA	NA	9	VALID
6764-JS-0053	QNS1 QNS2 Invalid ONC2		0	0	0	0	0	0	0	0	13631.5	0	0	0	FALSE	0.0721767	TRUE	TRUE	TRUE	0.205618	TRUE	TRUE	121562074	Not detected	NA	NA	203	VALID
6764-JS-0054	QNS1 QNS2 Invalid ONC1		0	1119	0	0	20	0	28	0	0	0	0	0	TRUE	0.268752	TRUE	TRUE	FALSE	0.122096	TRUE	TRUE	74206328	Not detected	NA	NA	506	VALID
6764-JS-0055	EGFR H773dup	0.014	1	2	1	1	0	51.1	3761.2	0	0	0	0	4180	FALSE	0.0817284	FALSE	TRUE	FALSE	0.0819414	FALSE	TRUE	55845747	Coverage gaps	NA	NA	12	VALID
6764-JS-0056	None Detected		0	0	1	0	0	0	6168.3	2	0	0	0	40153.4	FALSE	0.0781879	FALSE	TRUE	FALSE	0.0878779	FALSE	TRUE	71620902	Coverage gaps	NA	NA	0	VALID
6764-JS-0057	KRAS G12C	0.097	3	2	0	0	1	3	4183.6	309.3	0	0	0	3205.2	FALSE	0.0741878	FALSE	FALSE	FALSE	0.0830403	FALSE	FALSE	NA	QNS	NA	NA	NA	DNA QNS
6764-JS-0058	QNS1 QNS2		0	0	0	0	0	0	0	0	0	0	0	0	FALSE	0.106658	TRUE	TRUE	FALSE	0.115657	TRUE	TRUE	74985940	Not detected	NA	NA	15	VALID
6764-JS-0059	QNS1 QNS2		0	0	0	0	0	0	19	0	0	0	0	11	FALSE	0.0843802	TRUE	FALSE	FALSE	0.0880135	TRUE	FALSE	NA	QNS	NA	NA	NA	DNA QNS
6764-JS-0060	None Detected		0	0	0	0	0	0	37318.6	1	0	0	0	29479.7	FALSE	0.0799962	FALSE	TRUE	FALSE	0.0863005	FALSE	TRUE	71229140	Not detected	NA	NA	2847	VALID
6764-JS-0061	None Detected		0	12	0	1	2	0	14922.4	3	0	0	0	12051.9	FALSE	0.0771038	FALSE	TRUE	FALSE	0.0736024	FALSE	TRUE	71329816	Not detected	NA	NA	61	VALID
6764-JS-0062	None Detected		0	0	0	0	0	0	3597.2	0	0	0	0	41941.2	FALSE	0.0821158	FALSE	TRUE	FALSE	0.0877502	FALSE	TRUE	95366636	Coverage gaps	NA	NA	0	VALID
6764-JS-0063	QNS1 QNS2		0	4	0	0	0	0	4	1	0	0	0	0	FALSE	0.106661	TRUE	TRUE	FALSE	0.114879	TRUE	TRUE	85684812	Not detected	NA	NA	1979	VALID
6764-JS-0064	None Detected		0	0	0	0	0	0	5903.7	0	0	0	0	27995.2	FALSE	0.0750418	FALSE	TRUE	FALSE	0.0853362	FALSE	TRUE	84922981	Not detected	NA	NA	2239	VALID
6764-JS-0065	None Detected		9	1	0	0	4	0	4243.8	1	0	0	0	4792.4	FALSE	0.0725152	FALSE	FALSE	FALSE	0.08057	FALSE	FALSE	NA	QNS	NA	NA	NA	DNA QNS
6764-JS-0066	QNS1 QNS2		0	0	0	0	0	0	0	0	0	0	0	0	FALSE	0.106458	TRUE	TRUE	FALSE	0.116875	TRUE	TRUE	79809131	Not detected	NA	NA	1817	VALID
6764-JS-0067	None Detected		0	0	0	0	0	0	24320.2	0	0	0	0	25936.5	FALSE	0.0827962	FALSE	TRUE	FALSE	0.0901489	FALSE	TRUE	72571557	Not detected	NA	NA	312	VALID
6764-JS-0068	None Detected		0	0	0	0	1	2	1684.4	0	0	0	0	1322.8	FALSE	0.0919695	FALSE	FALSE	FALSE	0.0906049	FALSE	FALSE	NA	QNS	NA	NA	NA	DNA QNS
6764-JS-0069	None Detected		0	0	0	1	0	0	2142.2	0	0	0	0	1260	FALSE	0.0832334	FALSE	FALSE	FALSE	0.0906393	FALSE	FALSE	NA	QNS	NA	NA	NA	DNA QNS
6764-JS-0070	QNS1 QNS2		0	2	0	0	0	0	0	0	0	0	0	0	FALSE	0.11364	TRUE	TRUE	FALSE	0.112307	TRUE	TRUE	87947170	Not detected	NA	NA	4038	VALID
6764-JS-0071	QNS1 QNS2		0	0	0	0	0	0	0	0	0	0	37	0	FALSE	0.109798	TRUE	TRUE	FALSE	0.108798	TRUE	TRUE	46556927	Not detected	NA	NA	196	VALID
6764-JS-0072	EGFR L858R	0.155	4551.2	4	0	13	0	0	29416.5	0	0	0	0	23409.5	FALSE	0.0846422	FALSE	TRUE	FALSE	0.0908686	FALSE	TRUE	72830300	COSM6224	NA	0.23	4028	VALID
6764-JS-0073	QNS1 QNS2		0	0	0	0	0	0	274.8	0	0	0	0	238.4	FALSE	0.0877317	TRUE	FALSE	FALSE	0.0808057	TRUE	FALSE	NA	QNS	NA	NA	NA	DNA QNS
6764-JS-0074	None Detected		0	1	0	1	3	0	3167.8	1	0	0	0	1975.3	FALSE	0.0851075	FALSE	FALSE	FALSE	0.0901933	FALSE	FALSE	NA	QNS	NA	NA	NA	DNA QNS
6764-JS-0075	QNS1 QNS2		0	0	0	0	0	0	0	0	0	0	0	0	FALSE	0.11374	TRUE	TRUE	FALSE	0.108903	TRUE	TRUE	76819116	Coverage gaps	NA	NA	0	VALID
6764-JS-0076	QNS1 QNS2		0	0	0	0	0	0	0	0	0	0	0	0	FALSE	0.115433	TRUE	TRUE	FALSE	0.111902	TRUE	TRUE	78102866	COSM6223	NA	0.38	715	VALID
6764-JS-0077	QNS1 QNS2		0	0	0	0	3	0	0	0	0	0	0	0	FALSE	0.113279	TRUE	TRUE	FALSE	0.109613	TRUE	TRUE	75620990	Not detected	NA	NA	294	VALID
6764-JS-0078	None Detected		0	3	0	0	7	1	44357.3	0	0	0	0	32806.9	FALSE	0.0930563	FALSE	TRUE	FALSE	0.0850695	FALSE	TRUE	123402453	Coverage gaps	NA	NA	0	VALID
6764-JS-0079	None Detected		0	1	7	0	0	0	10065.6	0	0	0	0	5933.1	FALSE	0.108919	FALSE	TRUE	FALSE	0.106914	FALSE	TRUE	70091427	Coverage gaps	NA	NA	8	VALID
6764-JS-0080	QNS1 QNS2		1	0	0	0	0	0	0	0	0	0	0	0	FALSE	0.110722	TRUE	TRUE	FALSE	0.110001	TRUE	TRUE	57307914	Coverage gaps	NA	NA	3	VALID
6764-JS-0081	QNS1 QNS2		0	0	0	0	0	0	0	0	0	0	0	0	FALSE	0.1091	TRUE	TRUE	FALSE	0.108263	TRUE	TRUE	68953746	Not detected	NA	NA	26	VALID
6764-JS-0082	None Detected		0	0	0	0	0	0	46839.4	0	0	0	0	32653.6	FALSE	0.0949411	FALSE	TRUE	FALSE	0.0901098	FALSE	TRUE	64604842	Coverage gaps	NA	NA	0	VALID
6764-JS-0083	QNS1 QNS2		0	0	0	0	0	0	0	0	0	0	0	0	FALSE	0.106871	TRUE	TRUE	FALSE	0.111101	TRUE	TRUE	76591446	Not detected	NA	NA	491	VALID
6764-JS-0084	None Detected		0	0	0	0	0	0	21782.3	0	0	0	0	9576.1	FALSE	0.112207	FALSE	FALSE	FALSE	0.108601	FALSE	FALSE	NA	QNS	NA	NA	NA	DNA QNS
6764-JS-0085	KRAS G12C	0.012	0	5	0	0	57.1	0	28423.3	296.1	0	0	0	25581.2	FALSE	0.085256	FALSE	FALSE	FALSE	0.0831252	FALSE	FALSE	NA	QNS	NA	NA	NA	DNA QNS
6764-JS-0086	KRAS G12C	0.011	0	6	0	0	86.2	0	30862.6	254.6	0	0	0	23598.5	FALSE	0.0970545	FALSE	FALSE	FALSE	0.101037	FALSE	FALSE	NA	QNS	NA	NA	NA	DNA QNS
6764-JS-0087	QNS1 QNS2		0	0	0	0	0	0	0	0	0	0	0	0	FALSE	0.103924	TRUE	TRUE	FALSE	0.103388	TRUE	TRUE	60678591	Coverage gaps	NA	NA	0	VALID
6764-JS-0088	QNS1 QNS2		0	0	0	0	0	0	0	0	0	0	0	0	FALSE	0.110884	TRUE	TRUE	FALSE	0.109808	TRUE	TRUE	78852560	Not detected	NA	NA	1781	VALID
6764-JS-0089	QNS1 QNS2		0	0	0	0	0	0	0	0	0	0	0	0	FALSE	0.106464	TRUE	TRUE	FALSE	0.110364	TRUE	TRUE	34456164	COSM13428	NA	0.52	220	VALID
6764-JS-0090	KRAS G12C	0.059	9	5	0	5	10	1	17616	990.6	0	0	0	16725.7	FALSE	0.0906946	FALSE	FALSE	FALSE	0.0951687	FALSE	FALSE	NA	QNS	NA	NA	NA	DNA QNS
DH-EGFR-10	EGFR E746_A750del	0.236	0	0	1134.9	7	28	0	4798.8	0	0	0	0	2975	FALSE	0.0762554	FALSE	TRUE	FALSE	0.0537774	FALSE	TRUE	NA	COSM6223	NA	0.2124	NA	VALID
DH-EGFR-12	EGFR E746_A750del	0.39	0	0	2215.6	8	32	0	5674.2	0	0	0	0	4982.9	FALSE	0.0954882	FALSE	TRUE	FALSE	0.0623409	FALSE	TRUE	NA	COSM6223	NA	0.3497	NA	VALID
DH-EGFR-14	QNS1 Invalid ONC2		0	0	0	13	0	0	136.5	0	0	0	0	44833.8	FALSE	0.0787739	TRUE	TRUE	TRUE	0.0714146	FALSE	TRUE	NA	COSM6224	NA	0.2884	NA	VALID
DH-EGFR-16	EGFR E746_A750del	0.103	0	0	825.4	6	32	0	8034.7	0	0	0	0	5406.8	FALSE	0.071776	FALSE	TRUE	FALSE	0.0643476	FALSE	TRUE	NA	COSM6223	NA	0.0786	NA	VALID
DH-EGFR-18	EGFR L858R EGFR E746_A750del	0.023 5.968	134.4	0	35049.2	2	0	0	5873.1	1	0	0	0	66874.4	FALSE	0.0706048	FALSE	TRUE	FALSE	0.0627552	FALSE	TRUE	NA	COSM6223	NA	0.3555	NA	VALID
DH-EGFR-2	EGFR L858R	0.121	1145.4	0	0	13	26	0	9483.8	0	0	0	0	5443.3	FALSE	0.0739414	FALSE	TRUE	FALSE	0.0609436	FALSE	TRUE	NA	COSM6224	NA	0.1097	NA	VALID
DH-EGFR-20	EGFR L858R Invalid ONC2	0.87	9401.3	10	0	3	55.1	0	10811.3	0	16057.8	0	0	88203.3	FALSE	0.07556	FALSE	TRUE	TRUE	0.177296	FALSE	TRUE	NA	COSM6224	NA	0.7383	NA	VALID
DH-EGFR-22	EGFR L858R	0.206	1907.1	0	0	11	1	0	9253.1	0	0	0	0	17334.3	FALSE	0.0679069	FALSE	TRUE	FALSE	0.0740589	FALSE	TRUE	NA	COSM6224	NA	0.115	NA	VALID
DH-EGFR-24	EGFR L858R	0.041	390.7	0	0	15	22	0	9584.1	0	0	0	8	10508.4	FALSE	0.0689465	FALSE	TRUE	FALSE	0.0668002	FALSE	TRUE	NA	COSM6224	NA	0.0294	NA	VALID
DH-EGFR-26	EGFR L858R	0.056	583.2	0	0	8	6	0	10505.1	0	0	0	0	8002.2	FALSE	0.0941257	FALSE	TRUE	FALSE	0.0606235	FALSE	TRUE	NA	COSM6224	NA	0.0394	NA	VALID
DH-EGFR-28	EGFR E746_A750del	0.733	0	0	8596	9	0	0	11723.1	1	0	0	0	12822.7	FALSE	0.0783762	FALSE	TRUE	FALSE	0.0718552	FALSE	TRUE	NA	COSM6223	NA	0.3529	NA	VALID
DH-EGFR-30	QNS1 Invalid ONC1		0	0	0	18	0	0	737.1	0	0	0	0	20688.1	TRUE	0.0670824	TRUE	TRUE	FALSE	0.0739355	FALSE	TRUE	NA	Not detected	NA	NA	NA	VALID
DH-EGFR-32	None Detected		0	0	0	3	7	0	8707.4	0	0	15	12	8207.2	FALSE	0.0692238	FALSE	TRUE	FALSE	0.0768191	FALSE	TRUE	NA	Not detected	NA	NA	NA	VALID
DH-EGFR-34	EGFR G719X	0.076	0	0	0	5	511.3	0	6706.4	0	0	0	22	4477.7	FALSE	0.071464	FALSE	TRUE	FALSE	0.0786779	FALSE	TRUE	NA	Not detected	NA	NA	NA	VALID
DH-EGFR-36	EGFR E746_A750del	0.011	0	0	65.1	1	10	0	6012.1	0	0	0	0	4859.5	FALSE	0.0790704	FALSE	TRUE	FALSE	0.0791102	FALSE	TRUE	NA	Not detected	NA	NA	NA	VALID
DH-EGFR-38	None Detected		10	0	0	3	16	0	9224.8	0	0	0	0	5247.3	FALSE	0.0806478	FALSE	TRUE	FALSE	0.0824046	FALSE	TRUE	NA	Not detected	NA	NA	NA	VALID
DH-EGFR-4	QNS2 Invalid ONC1		4864.6	0	0	4	8	0	7466.8	0	0	0	0	0	TRUE	0.0637256	FALSE	TRUE	FALSE	0.047936	TRUE	TRUE	NA	COSM6224	NA	0.2556	NA	VALID
DH-EGFR-40	EGFR L858R Invalid ONC2	0.315	2220.1	0	0	18	2	0	7042.1	0	0	0	0	12129.5	FALSE	0.0789386	FALSE	TRUE	TRUE	0.0808781	FALSE	TRUE	NA	COSM6224	NA	0.1036	NA	VALID
DH-EGFR-42	Invalid ONC1		0	0	16676	320.5	0	0	16773.3	0	0	0	0	2565.1	TRUE	0.472682	FALSE	TRUE	FALSE	0.0754093	FALSE	TRUE	NA	COSM6224	NA	0.137	NA	VALID
DH-EGFR-44	EGFR E746_A750del Invalid ONC2	0.475	0	4	2301.6	1	23	0	4840.5	0	0	0	0	2859.7	FALSE	0.071338	FALSE	TRUE	TRUE	0.121643	FALSE	TRUE	NA	COSM6223	NA	0.3951	NA	VALID
DH-EGFR-46	EGFR L858R	0.109	738.1	0	0	5	9	0	6745.3	0	0	0	14	3489	FALSE	0.0739673	FALSE	TRUE	FALSE	0.0795522	FALSE	TRUE	NA	COSM6224	NA	0.0943	NA	VALID
DH-EGFR-48	EGFR T790M EGFR G719X	0.068 0.02	13	663.6	0	9	198	0	9742.8	0	0	0	0	6173.7	FALSE	0.0722085	FALSE	TRUE	FALSE	0.0755603	FALSE	TRUE	NA	COSM6240	NA	0.6516	NA	VALID
DH-EGFR-50	EGFR E746_A750del	1.34	0	0	4598.8	13	0	0	3432.2	0	0	0	0	17599.5	FALSE	0.0735944	FALSE	TRUE	FALSE	0.0726376	FALSE	TRUE	NA	COSM6223	NA	0.1116	NA	VALID
DH-EGFR-6	EGFR L858R	0.198	1300.4	0	0	14	15	0	6559.8	0	0	0	0	12327.5	FALSE	0.0700802	FALSE	TRUE	FALSE	0.048531	FALSE	TRUE	NA	COSM6224	NA	0.0829	NA	VALID
DH-EGFR-8	EGFR L858R	0.097	934	0	0	13	13	0	9644.9	0	0	0	0	4342.5	FALSE	0.064589	FALSE	TRUE	FALSE	0.0523928	FALSE	TRUE	NA	COSM6224	NA	0.065	NA	VALID

## Sheet: FFPE_RNA
Sample_ID	dPCR_Results	VAF	ONC3_ALK_copy	ONC3_MET_copy	ONC3_RET_copy	ONC3_ROS1_copy	ONC3_NTRK1_copy	ONC3_ACTB_copy	ONC3_Invalid	ONC3_Ref_CV	intruth	RNA_NGS_read_pairs	RNA_NGS_Result	ALK_RPKM	RET_RPKM	ROS1_RPKM	MET_RPKM	NTRK1_RPKM	ACTB_RPKM	RNA_NGS_Result_Valid
6764-JS-0001	None Detected		0	0	0	0	4	2519.9	FALSE	0.0945529	TRUE	5566709	Not detected	86	293.5	267.42	1	63	3.5	VALID
6764-JS-0002	None Detected		0	0	0	0	0	3466.5	FALSE	0.0915072	TRUE	4724832	Not detected	192.7	89	7503.33	0	17.5	9.83	VALID
6764-JS-0003	None Detected		0	0	0	0	0	4046.7	FALSE	0.0932371	TRUE	4192189	Not detected	260.58	54.72	6409.28	0	23	5	VALID
6764-JS-0004	None Detected		0	0	0	0	0	4079.6	FALSE	0.0799097	TRUE	4575988	Not detected	260.78	73	7494.08	1	15	10.17	VALID
6764-JS-0005	None Detected		0	0	0	0	0	6616.4	FALSE	0.0815935	TRUE	4437274	Not detected	48	139.5	300.91	0.25	12	3.5	VALID
6764-JS-0006	None Detected		0	0	0	0	0	4562.5	FALSE	0.0822951	TRUE	5281479	Not detected	217	68	7667.92	0	26	18.83	VALID
6764-JS-0007	None Detected		0	0	0	0	0	5815.9	FALSE	0.0811683	TRUE	3965415	Not detected	558.75	72	4566.59	1.33	28.5	1.83	VALID
6764-JS-0008	None Detected		0	0	0	0	0	3731.1	FALSE	0.0706171	TRUE	4327446	Not detected	886.59	63	3098.16	0	27	12.33	VALID
6764-JS-0009	None Detected		0	0	0	0	0	5970.5	FALSE	0.0723162	TRUE	3820390	Not detected	783.83	73.33	3993	0	31.5	9.23	VALID
6764-JS-0010	None Detected		0	0	0	0	0	6651	FALSE	0.0761607	TRUE	4405489	Not detected	680.58	60.25	3393.36	0	23	8.3	VALID
6764-JS-0011	None Detected		0	0	0	0	0	2053.6	FALSE	0.0860958	TRUE	5590530	Not detected	290.12	62	459.68	0	15	7.54	VALID
6764-JS-0012	None Detected		0	0	0	0	0	4077.2	FALSE	0.0938323	TRUE	4545871	Not detected	285	76.6	9832.34	0	20	12.45	VALID
6764-JS-0013	None Detected		0	0	0	0	0	4051.6	FALSE	0.0900964	TRUE	4898240	Not detected	255.78	56.17	6668.12	0.32	23	7.48	VALID
6764-JS-0014	None Detected		0	0	0	0	0	5356.1	FALSE	0.0869123	TRUE	3808451	Not detected	258.2	41	5692.56	1	8.5	4.25	VALID
6764-JS-0015	None Detected		0	0	0	0	0	3748	FALSE	0.0913898	TRUE	4640246	Not detected	105.5	112	378.41	0.5	26.5	13.15	VALID
6764-JS-0046	QNS		0	0	0	0	0	856.7	FALSE	0.0872782	TRUE	NA	QNS	NA	NA	NA	NA	NA	NA	RNA QNS
6764-JS-0047	None Detected		0	0	0	0	0	1322.8	FALSE	0.0871835	TRUE	NA	QNS	NA	NA	NA	NA	NA	NA	RNA QNS
6764-JS-0048	None Detected		0	0	0	0	0	1164.5	FALSE	0.0841071	TRUE	NA	QNS	NA	NA	NA	NA	NA	NA	RNA QNS
6764-JS-0049	None Detected		0	0	20	0	0	1141.2	FALSE	0.0833693	TRUE	NA	QNS	NA	NA	NA	NA	NA	NA	RNA QNS
6764-JS-0050	QNS		0	0	0	0	0	763	FALSE	0.0851696	TRUE	NA	QNS	NA	NA	NA	NA	NA	NA	RNA QNS
6764-JS-0051	None Detected		0	0	0	0	0	1134.9	FALSE	0.0736369	TRUE	NA	QNS	NA	NA	NA	NA	NA	NA	RNA QNS
6764-JS-0052	QNS		0	0	0	0	0	553.4	FALSE	0.0856613	TRUE	7279807	Not detected	2537.7	272.27	93.81	1	126.5	13.83	VALID
6764-JS-0053	QNS		0	0	10	0	0	569.9	FALSE	0.073269	TRUE	NA	QNS	NA	NA	NA	NA	NA	NA	RNA QNS
6764-JS-0054	QNS		0	0	21	0	4	850.4	FALSE	0.0885709	TRUE	NA	QNS	NA	NA	NA	NA	NA	NA	RNA QNS
6764-JS-0055	QNS		0	0	19	0	0	134.4	FALSE	0.0852647	TRUE	18211864	Not detected	3607.16	423.85	139.78	0.5	143.33	15.42	VALID
6764-JS-0056	None Detected		0	0	44	0	0	1013.7	FALSE	0.0729618	TRUE	NA	QNS	NA	NA	NA	NA	NA	NA	RNA QNS
6764-JS-0057	QNS		0	0	18	0	0	602.8	FALSE	0.0912033	TRUE	NA	QNS	NA	NA	NA	NA	NA	NA	RNA QNS
6764-JS-0058	QNS		0	0	1	1	0	677.1	FALSE	0.0898899	TRUE	12824795	Not detected	4017.79	6885.46	549.18	1	113.2	15.83	VALID
6764-JS-0059	QNS		0	0	96.2	0	0	804.6	FALSE	0.0870127	TRUE	NA	QNS	NA	NA	NA	NA	NA	NA	RNA QNS
6764-JS-0060	QNS		0	0	165.7	0	0	890.1	FALSE	0.0863083	TRUE	NA	QNS	NA	NA	NA	NA	NA	NA	RNA QNS
6764-JS-0061	None Detected		0	0	317.4	0	0	1141.2	FALSE	0.0834674	TRUE	8484934	Not detected	1346.08	1647.21	170.57	0.5	65	9.75	VALID
6764-JS-0062	None Detected		0	6	4	0	0	2037	FALSE	0.0927983	TRUE	NA	QNS	NA	NA	NA	NA	NA	NA	RNA QNS
6764-JS-0063	QNS		0	0	199	0	0	679.1	FALSE	0.0797984	TRUE	NA	QNS	NA	NA	NA	NA	NA	NA	RNA QNS
6764-JS-0064	QNS		0	0	0	0	6	614.1	FALSE	0.0824121	TRUE	NA	QNS	NA	NA	NA	NA	NA	NA	RNA QNS
6764-JS-0065	QNS		0	2	0	0	0	435.6	FALSE	0.0829471	TRUE	NA	QNS	NA	NA	NA	NA	NA	NA	RNA QNS
6764-JS-0066	QNS		0	0	0	0	0	397.8	FALSE	0.0793512	TRUE	4537018	Not detected	973.99	164.85	12.67	0	19.5	2	VALID
6764-JS-0067	QNS		0	2	41	0	8	382.6	FALSE	0.090284	TRUE	8447062	Not detected	6603.06	93	13.25	0	17.5	12.17	VALID
6764-JS-0068	QNS		0	0	49.1	0	11	81.2	FALSE	0.0859029	TRUE	NA	QNS	NA	NA	NA	NA	NA	NA	RNA QNS
6764-JS-0069	QNS		0	1	34	0	6	173.7	FALSE	0.0891847	TRUE	NA	QNS	NA	NA	NA	NA	NA	NA	RNA QNS
6764-JS-0070	Invalid ONC3		589.4	1238.7	3806.9	9	442.8	5317.2	TRUE	0.984927	TRUE	14723754	Not detected	1603.22	136.55	753.52	1	57.5	7.87	VALID
6764-JS-0071	QNS		0	0	1	0	0	441.7	FALSE	0.0904958	TRUE	13184394	Not detected	3148.13	194.61	113.04	0.12	247.5	10.28	VALID
6764-JS-0072	None Detected		0	0	0	0	0	1294	FALSE	0.0849241	TRUE	NA	QNS	NA	NA	NA	NA	NA	NA	RNA QNS
6764-JS-0073	None Detected		0	0	0	0	0	1331.4	FALSE	0.0845728	TRUE	NA	QNS	NA	NA	NA	NA	NA	NA	RNA QNS
6764-JS-0074	QNS		0	0	0	0	0	423.3	FALSE	0.0809978	TRUE	NA	QNS	NA	NA	NA	NA	NA	NA	RNA QNS
6764-JS-0075	QNS		0	0	0	0	0	663.6	FALSE	0.0844844	TRUE	NA	QNS	NA	NA	NA	NA	NA	NA	RNA QNS
6764-JS-0076	QNS		0	0	0	0	0	785.9	FALSE	0.0813736	TRUE	NA	QNS	NA	NA	NA	NA	NA	NA	RNA QNS
6764-JS-0077	QNS		0	0	29	0	0	657.4	FALSE	0.0902729	TRUE	NA	QNS	NA	NA	NA	NA	NA	NA	RNA QNS
6764-JS-0078	QNS		0	0	27	0	0	373.4	FALSE	0.0930403	TRUE	NA	QNS	NA	NA	NA	NA	NA	NA	RNA QNS
6764-JS-0079	QNS		0	0	15	0	0	222.2	FALSE	0.095103	TRUE	11064692	Not detected	16375.7	136.1	23.2	0	12	5.25	VALID
6764-JS-0080	QNS		0	0	26	3	0	755.8	FALSE	0.0936529	TRUE	NA	QNS	NA	NA	NA	NA	NA	NA	RNA QNS
6764-JS-0081	None Detected		0	0	249.5	0	0	1203.7	FALSE	0.0818918	TRUE	8555691	Not detected	2457.98	79.75	40.14	2.75	7	7.5	VALID
6764-JS-0082	QNS		0	0	352	0	2	831.7	FALSE	0.0830854	TRUE	11209296	Not detected	1536.43	65.5	1444.62	0	14	8.83	VALID
6764-JS-0083	QNS		0	0	235.3	0	0	895.3	FALSE	0.0777741	TRUE	13341534	Not detected	1315.25	91.75	2868.62	0.17	25.5	19.83	VALID
6764-JS-0084	None Detected		0	0	0	0	0	1923.6	FALSE	0.0866773	TRUE	NA	QNS	NA	NA	NA	NA	NA	NA	RNA QNS
6764-JS-0085	None Detected		0	0	0	0	0	2667.4	FALSE	0.085678	TRUE	10303732	Not detected	1751.87	95.5	214.99	0	7	8.62	VALID
6764-JS-0086	None Detected		0	0	0	0	0	1979.7	FALSE	0.0919204	TRUE	NA	QNS	NA	NA	NA	NA	NA	NA	RNA QNS
6764-JS-0087	QNS		0	0	0	0	2	704	FALSE	0.0943723	TRUE	NA	QNS	NA	NA	NA	NA	NA	NA	RNA QNS
6764-JS-0088	None Detected		0	0	0	0	0	5835.8	FALSE	0.0799397	TRUE	8822846	Not detected	797.33	80.66	90.52	0	3.2	12.33	VALID
6764-JS-0089	None Detected		0	0	155.6	0	0	1119	FALSE	0.0795224	TRUE	10143820	Not detected	1071.62	77.38	174.58	1.62	63.25	15.5	VALID
6764-JS-0090	None Detected		0	0	0	0	0	1752.9	FALSE	0.0655912	TRUE	NA	QNS	NA	NA	NA	NA	NA	NA	RNA QNS

## Sheet: FFPE_Target_Coverage
	Variant	Sample Name	JS-0001	JS-0002	JS-0003	JS-0004	JS-0005	JS-0006	JS-0007	JS-0008	JS-0009	JS-0011	JS-0012	JS-0013	JS-0014	JS-0015	JS-0048	JS-0052	JS-0053	JS-0054	JS-0055	JS-00056	JS-00058	JS-0060	JS-0061	JS-0062	JS-0063	JS-0064	JS-0066	JS-0067	JS-0070	JS-0071	JS-0072	JS-0075	JS-0076	JS-0077	JS-0078	JS-0079	JS-0080	JS-0081	JS-00082	JS-0083	JS-0087	JS-0088	JS-0089
		Total reads	27981111	38562738	40453718	39375657	33061518	21309754	39821482	35259882	37156347	38902856	41040132	46256085	48942289	37213830	71704465	70972151	121562074	74206328	55845747	71620902	74985940	71229140	71329816	95366636	85684812	84922981	79809131	72571557	87947170	46556927	72830300	76819116	78102866	75620990	123402453	70091427	57307914	68953746	64604842	76591446	60678591	78852560	34456164
		Position (hg38)
	EGFR Exon 2	chr7:55142288-55142394	2708	754	1382	454	1969	821	3864	6150	67	0	16	549	1	119	2317	9	203	506	12	0	15	2847	61	0	1979	2239	1817	312	4038	196	4028	0	715	294	0	8	3	26	0	491	0	1781	220
	EGFR G719X	chr7:55174005-55174025	19666	20633	12953	4525	3663	4275	28829	33744	1224	0	2	16801	556	3549	5048	1935	5998	12832	0	0	3858	13018	242	1891	8010	18359	12656	5000	22202	2058	18353	3371	26168	10215	2	371	478	6076	1150	4988	0	1951	4766
	EGFR L746_A750del	chr7:55174762-55174796	5522	12304	3856	509	261	803	7650	11565	5081	0	3	259	3	1107	1987	478	464	1163	0	0	894	3569	0	0	0	1738	2644	82	7297	2	5685	0	5691	1541	0	4	0	706	0	169	0	0	1293
	EGFR L746_A750del	chr7:55174752-55174772	7432	14142	4709	1105	865	1066	11681	14476	7104	0	11	378	2	1736	3264	881	1103	2630	0	0	1645	4810	0	0	66	5110	4580	326	8070	30	6942	0	10544	1853	0	4	0	808	169	253	0	0	1544
	EGFR L746_A750del	chr7:55174786-55174806	6221	10084	1445	2	22	570	5514	10855	4170	0	0	0	4	1367	1333	0	0	195	0	0	423	2380	0	0	0	226	1648	0	6156	0	4671	0	4816	967	0	4	0	577	0	162	0	0	1084
	EGFR L747_T751del	chr7:55174767-55174801	5407	11637	3328	348	141	735	6862	11167	4723	0	2	205	3	1107	1859	352	307	794	0	0	777	3263	0	0	0	1155	2281	45	7011	0	5423	0	5019	1400	0	4	0	677	0	167	0	0	1233
	EGFR S752_I759del	chr7:55174780-55174803	5648	10735	2348	91	22	646	5504	10482	4147	0	0	94	4	1200	1624	37	5	442	0	0	534	2744	0	0	0	226	1717	0	6636	0	4905	0	4428	1130	0	4	0	622	0	162	0	0	1146
	EGFR S768I	chr7:55181302-55181322	26419	31189	26570	1032	2380	12308	26174	43627	15878	0	11	8157	0	357	3112	0	5559	347	0	144	542	6644	0	0	2210	3782	2904	573	13079	753	7720	48	8968	1021	2	0	146	731	1453	5233	0	0	5557
	EGFR D770_N771insG	chr7:55181309-55181330	25207	31726	27043	2010	2643	11289	25938	43943	17441	0	0	8057	0	1713	2783	0	3841	611	0	144	519	7648	5	0	2060	4147	5195	510	15342	439	8992	414	10963	1846	2	0	279	879	1493	5826	0	286	6147
	EGFR T790M	chr7:55181368-55131388	35951	42537	44909	4883	8423	28930	45193	59641	32836	5	118	17681	14	19758	16597	0	4084	5663	0	236	7679	16979	283	330	4709	11853	23113	2844	33657	108	21249	1023	35673	10831	16	0	2607	7954	2460	15278	234	2671	11376
	EGFR L858R	chr7:55191812-55191832	39134	40525	26983	4830	10207	12010	51714	52226	35295	8	279	37993	670	15202	12659	4115	23572	16930	0	0	10358	21387	566	1622	8523	28360	29966	5748	30624	1087	38776	1262	88897	16147	9	301	1318	18003	3307	11639	488	2174	12007
	EGFR L861Q	chr7:55191821-55191841	38529	40201	24765	4518	9593	11598	51191	51614	33127	8	4	34298	650	13878	11895	3515	23279	15910	0	0	9388	20215	378	262	8252	27486	29625	5532	29336	994	37493	960	86385	15239	4	246	1138	17298	2981	10796	462	1939	11442
	BRAF V600E	chr7:140753326-140753346	20736	19054	7340	472	880	18246	38436	41191	6023	646	6	6379	0	946	1966	2506	5944	6023	0	0	1313	10946	7	0	9195	11230	13224	1288	22220	2527	19553	0	13477	3286	0	601	10	1010	5	2593	0	410	2257
	KRAS G12C	chr12:25245341-25245361	641	1222	2860	0	0	3268	1652	3773	421	0	0	0	25	38	873	0	0	0	0	0	0	273	0	0	631	618	291	0	554	329	1716	0	838	0	0	0	10	0	14	0	0	0	0
	ERBB2 Y772_A775dup	chr17:39724732-39724753	3791	7940	5297	0	1018	448	1485	6053	987	0	1	3001	1	817	1720	0	2765	1499	0	0	606	1738	0	0	0	999	2159	0	2132	130	3121	415	3196	854	0	0	0	1167	3	0	0	0	208

## Sheet: tableS8_ffpe_DNA_key
Sample_ID	FFPE Sample Idntification
Results	Results
VAF	Variant Allele Fraction
ONC1_L858R_copy	Well 1 Poisson corrected EGFR L858R copies per reaction
ONC1_T790M_copy	Well 1 Poisson corrected EGFR T790M copies per reaction
ONC1_DEL_copy	Well 1 Poisson corrected EGFR Exon 19 deletions copies per reaction
ONC1_BRAF_copy	Well 1 Poisson corrected BRAF V600E copies per reaction
ONC1_G719S_copy	Well 1 Poisson corrected EGFR G719X copies per reaction
ONC1_Insertion_copy	Well 1 Poisson corrected EGFR Exon 20 Insertion copies per reaction
ONC1_Exon2_copy	Well 1 Poisson corrected EGFR Exon2 control copies per reaction
ONC2_KRAS_copy	Well 2 Poisson corrected KRAS G12C copies per reaction
ONC2_HER2_copy	Well 2 Poisson corrected HER2 Duplication copies per reaction
ONC2_S768I_copy	Well 2 Poisson corrected EGFR S768I copies per reaction
ONC2_L861Q_copy	Well 2 Poisson corrected EGFR L861Q copies per reaction
ONC2_Exon2_copy	Well 2 Poisson corrected EGFR Exon2 control copies per reaction
ONC1_Invalid	Well 1 Invalid Removed from data set (TRUE/FALSE)
ONC1_Ref_CV	Well 1 coefficient of variation ROX internal control
ONC1_QNS	Well 1 Exon 2 < 1000 copies
intruth.x	Well 1 In truth table included in data set (TRUE/FALSE) overriden by well_error.x
ONC2_Invalid	Well 2 Error Removed from data set (TRUE/FALSE)
ONC2_Ref_CV	Well 2 coefficient of variation ROX internal control
ONC2_QNS	Well 2 Exon 2 < 1000 copies
intruth.y	Well 2 In truth table included in data set (TRUE/FALSE) overriden by well_error.y
DNA_NGS_read_pairs	NGS Read Pairs
DNA_NGS_Result	NGS results
NGS_supporting_reads	Number of reads supporting result in DNA_NGS_Result
NGS_MAF	Mutant Allele fraction
EGFR_Exon_2_read_depth	Number of reads of Exon 2 for control
DNA_NGS_Result_Valid	NGS Result Valid (VALID/INVALID/DNA QNS)

## Sheet: tableS8_ffpe_RNA_key
Sample_ID	FFPE Sample Idntification
Results	Results
VAF	Variant Allele Fraction
ONC3_ALK_copy	Poisson corrected ALK fusion copies per reaction
ONC3_MET_copy	Poisson corrected MET exon skipping copies per reaction
ONC3_RET_copy	Poisson corrected RET fusion copies per reaction
ONC3_ROS1_copy	Poisson corrected ROS1 fusion copies per reaction
ONC3_NTRK1_copy	Poisson corrected NTRAK1,2,3 fusion copies per reaction
ONC3_ACTB_copy	Poisson corrected ACTB control copies per reaction
ONC3_Invalid	Error Removed from data set (TRUE/FALSE)
ONC3_Ref_CV	coefficient of variation ROX internal control
intruth	Well In truth table included in data set (TRUE/FALSE) overriden by well_error
RNA_NGS_read_pairs	NGS Read Pairs
RNA_NGS_Result	NGS results
ALK_RPKM	ALK Reads Per Kilobase Million
RET_RPKM	RET Reads Per Kilobase Million
ROS1_RPKM	ROS1 Reads Per Kilobase Million
MET_RPKM	MET exon skippng Reads Per Kilobase Million
NTRK1_RPKM	NTRK1 Reads Per Kilobase Million
ACTB_RPKM	ACTB Reads Per Kilobase Million
RNA_NGS_Result_Valid	NGS Result Valid (VALID/RNA QNS)
